# Supplementary material for: High-resolution mapping and characterization of qRgls2, a major quantitative trait locus involved in maize resistance to gray leaf spot
Source: BMC Plant Biol. 2014 Aug 31;14:230. doi: 10.1186/s12870-014-0230-6 (PMC4175277; doi:10.1186/s12870-014-0230-6)
Supplement: Additional file 5: Data Set 1 — Alignment of the coding regions for six pairs of syntenic genes. These syntenic genes showed no sequence divergence. [file 12870_2014_230_MOESM5_ESM.txt]

Supplemental data set 1 Alignment of the coding regions for six pairs of syntenic genes.


A.GRMZM5G868966 vs GRMZM5G820374

GRMZM5G868966      ATGGTGCTCACCACATCAACATTCTTGTATTTCTTCGCACATGGCGCCTCCACCATCTCA
GRMZM5G820374      ATGGTGCTCACCACATCAACATTCTTGTATTTCTTCGCACATGGCGCCTCCACCATCTCA
                   ************************************************************

GRMZM5G868966      TACATGAGAAGACAGTCATGCAGCAGCCCTATCCAGCGAACCCCCAATAATCCAAAACGA
GRMZM5G820374      TACATGAGAAGACAGTCATGCAGCAGCCCTATCCAGCGAACCCCCAATAATCCAAAACGA
                   ************************************************************

GRMZM5G868966      GGGGCAGCATCGCGAGGAGTGGAGAATCGAAACGAGGGTGGACGGGATGAAGCAGACGCA
GRMZM5G820374      GGGGCAGCATCGCGAGGAGTGGAGAATCGAAACGAGGGTGGACGGGATGAAGCAGACGCA
                   ************************************************************

GRMZM5G868966      CCCACCGTCGCTGGCACCGGATCTAGCGTGGGCCTTCAGCACGGTGCCGTAGTCGCCGCC
GRMZM5G820374      CCCACCGTCGCTGGCACCGGATCTAGCGTGGGCCTTCAGCACGGTGCCGTAGTCGCCGCC
                   ************************************************************

GRMZM5G868966      ACCGGATCTAGCGTGGGCCTTCAACACAGTGTCGTAGTCGCCGCCACCGCTGTCCTCTTC
GRMZM5G820374      ACCGGATCTAGCGTGGGCCTTCAACACAGTGTCGTAGTCGCCGCCACCGCTGTCCTCTTC
                   ************************************************************

GRMZM5G868966      CTCCATGGCGGCACTGTCCTGCCCCAAGCGACGCTTGTCCACCCCCAGCAGCATCACGCG
GRMZM5G820374      CTCCATGGCGGCACTGTCCTGCCCCAAGCGACGCTTGTCCACCCCCAGCAGCATCACGCG
                   ************************************************************

GRMZM5G868966      AAGCCGATTGGGCGAGAACCCATTGCCCCTGTTACAACAAAGCAAGCGAGGCACACGCGG
GRMZM5G820374      AAGCCGATTGGGCGAGAACCCATTGCCCCTGTTACAACAAAGCAAGCGAGGCACACGCGG
                   ************************************************************

GRMZM5G868966      GCGTGTCGTCCACGACCGTCGCTAAATCATGTGCAGGGCCATCTCGCCCCGATCTCGCCC
GRMZM5G820374      GCGTGTCGTCCACGACCGTCGCTAAATCATGTGCAGGGCCATCTCGCCCCGATCTCGCCC
                   ************************************************************

GRMZM5G868966      AGATCTGGCCGACACAGAACACCTCTGCCTCCAAGCGCCGCCGGAGCAAAGAAGGAACCG
GRMZM5G820374      AGATCTGGCCGACACAGAACACCTCTGCCTCCAAGCGCCGCCGGAGCAAAGAAGGAACCG
                   ************************************************************

GRMZM5G868966      ATGCCCTAG
GRMZM5G820374      ATGCCCTAG
                   *********


B. GRMZM2G157068 vs GRMZM2G053868
GRMZM2G157068      ATGGGCGCTTGCTTCTCCTCCGCCTCTGCCGCCCCCGCCGGCGCCGCCGTCGACGAGCGC
GRMZM2G053868      ATGGGCGCTTGCTTCTCCTCCGCCTCTGCCGCCCCCGCCGGCGCCGCCGTCGACGAGCGC
                   ************************************************************

GRMZM2G157068      CGCCCGTCCAAGGAGGGCGACGGCAAGAAGAGGCGCCGCGCCGCCGGGGCATCGCCGGAT
GRMZM2G053868      CGCCCGTCCAAGGAGGGCGACGGCAAGAAGAGGCGCCGCGCCGCCGGGGCATCGCCGGAT
                   ************************************************************

GRMZM2G157068      GCCGCGGCGCCCGTGCGCGTGGAGTTCGGCTACGAGAGGGACTTCGAGGCGCGCTACGAG
GRMZM2G053868      GCCGCGGCGCCCGTGCGCGTGGAGTTCGGCTACGAGAGGGACTTCGAGGCGCGCTACGAG
                   ************************************************************

GRMZM2G157068      GTCGGCCGCCTGCTCGGCCACGGCCAGTTCGGCTACACCTTCGCCGCCACCGACCGCGGC
GRMZM2G053868      GTCGGCCGCCTGCTCGGCCACGGCCAGTTCGGCTACACCTTCGCCGCCACCGACCGCGGC
                   ************************************************************

GRMZM2G157068      TCTGGGGACCGCGTTGCCGTCAAGCGCATCGACAAGGCCAAGATGACCCGCCCTGTTGCT
GRMZM2G053868      TCTGGGGACCGCGTTGCCGTCAAGCGCATCGACAAGGCCAAGATGACCCGCCCTGTTGCT
                   ************************************************************

GRMZM2G157068      GTGGAGGATGTGAAAAGAGAAGTGAAGATTCTTAAAGCACTTAAAGGACATCAGAATATT
GRMZM2G053868      GTGGAGGATGTGAAAAGAGAAGTGAAGATTCTTAAAGCACTTAAAGGACATCAGAATATT
                   ************************************************************

GRMZM2G157068      GTTCACTTCTACAATGCATTTGAGGATGATTCATACGTGTACATTGTGATGGAGCTATGT
GRMZM2G053868      GTTCACTTCTACAATGCATTTGAGGATGATTCATACGTGTACATTGTGATGGAGCTATGT
                   ************************************************************

GRMZM2G157068      GAGGGCGGTGAACTATTAGATCGGATTTTGGCAAAAAAGAATAGCCGCTATAGTGAGAAA
GRMZM2G053868      GAGGGCGGTGAACTATTAGATCGGATTTTGGCAAAAAAGAATAGCCGCTATAGTGAGAAA
                   ************************************************************

GRMZM2G157068      GATGCTGCAGTGGTAGTCCGCCAAATGCTCAAAGTAGCTGCTGAATGCCATCTGCGTGGG
GRMZM2G053868      GATGCTGCAGTGGTAGTCCGCCAAATGCTCAAAGTAGCTGCTGAATGCCATCTGCGTGGG
                   ************************************************************

GRMZM2G157068      TTAGTTCACCGAGATATGAAGCCTGAGAACTTCCTTTTCAAATCGAACAAGGAGGATTCA
GRMZM2G053868      TTAGTTCACCGAGATATGAAGCCTGAGAACTTCCTTTTCAAATCGAACAAGGAGGATTCA
                   ************************************************************

GRMZM2G157068      CCACTAAAGGCGACAGATTTTGGTTTGTCAGATTTCATTAAGCCAGGGAAGAAGTTCCAT
GRMZM2G053868      CCACTAAAGGCGACAGATTTTGGTTTGTCAGATTTCATTAAGCCAGGGAAGAAGTTCCAT
                   ************************************************************

GRMZM2G157068      GACATTGTTGGAAGTGCTTACTATGTCGCACCAGAAGTACTAAAACGACGGTCTGGTCCT
GRMZM2G053868      GACATTGTTGGAAGTGCTTACTATGTCGCACCAGAAGTACTAAAACGACGGTCTGGTCCT
                   ************************************************************

GRMZM2G157068      GAGTCAGATGTTTGGAGCATAGGAGTCATAACCTACATTTTGCTCTGTGGGAGGCGCCCT
GRMZM2G053868      GAGTCAGATGTTTGGAGCATAGGAGTCATAACCTACATTTTGCTCTGTGGGAGGCGCCCT
                   ************************************************************

GRMZM2G157068      TTTTGGGATAAGACCGAAGACGGTATATTCAAGGAGGTTCTAAGGAACAAGCCTGATTTT
GRMZM2G053868      TTTTGGGATAAGACCGAAGACGGTATATTCAAGGAGGTTCTAAGGAACAAGCCTGATTTT
                   ************************************************************

GRMZM2G157068      CGTAAGAGGCCTTGGTCAAGCATCAGCCCAGGTGCTAAAGATTTTGTTAAAAGGTTACTA
GRMZM2G053868      CGTAAGAGGCCTTGGTCAAGCATCAGCCCAGGTGCTAAAGATTTTGTTAAAAGGTTACTA
                   ************************************************************

GRMZM2G157068      GTGAAGAATCCAAGGGCCAGGCTAACAGCTGCTCAAGCTCTCTCACATCCGTGGGTAAGA
GRMZM2G053868      GTGAAGAATCCAAGGGCCAGGCTAACAGCTGCTCAAGCTCTCTCACATCCGTGGGTAAGA
                   ************************************************************

GRMZM2G157068      GAAGGAGGGGAAGCATCCGATATCCCCGTCGACATATCTGTGTTATCAAACATGCGTCAG
GRMZM2G053868      GAAGGAGGGGAAGCATCCGATATCCCCGTCGACATATCTGTGTTATCAAACATGCGTCAG
                   ************************************************************

GRMZM2G157068      TTTGTCAAGTACAGCCGTTTCAAGCAATTCGCGCTTCGGGCTCTGGCGAGCACCCTTAAC
GRMZM2G053868      TTTGTCAAGTACAGCCGTTTCAAGCAATTCGCGCTTCGGGCTCTGGCGAGCACCCTTAAC
                   ************************************************************

GRMZM2G157068      GAGGAAGAGCTATCAGATCTGAAGGATCAGTTTGATGCAATTGATATCGATAAAAGTGGA
GRMZM2G053868      GAGGAAGAGCTATCAGATCTGAAGGATCAGTTTGATGCAATTGATATCGATAAAAGTGGA
                   ************************************************************

GRMZM2G157068      TCGATTAGTATCGAGGAAATGCGTCATGCCCTTGCAAAGGATCTTCCCTGGAGATTGAAG
GRMZM2G053868      TCGATTAGTATCGAGGAAATGCGTCATGCCCTTGCAAAGGATCTTCCCTGGAGATTGAAG
                   ************************************************************

GRMZM2G157068      GGTCCCCGTGTGCTGGAGATTATTCAAGCAATTGACAGCAACACTGATGGGCTCGTGGAC
GRMZM2G053868      GGTCCCCGTGTGCTGGAGATTATTCAAGCAATTGACAGCAACACTGATGGGCTCGTGGAC
                   ************************************************************

GRMZM2G157068      TTCAAGGAGTTTGTTGCGGCAACTCTCCATATCCACCAGATGGCGGAGCTCGACTCAGAA
GRMZM2G053868      TTCAAGGAGTTTGTTGCGGCAACTCTCCATATCCACCAGATGGCGGAGCTCGACTCAGAA
                   ************************************************************

GRMZM2G157068      AGGTGGGGCATACGCTGCCAAGCTGCTTTCAGTAAGTTTGATCTTGACGGTGATGGATAT
GRMZM2G053868      AGGTGGGGCATACGCTGCCAAGCTGCTTTCAGTAAGTTTGATCTTGACGGTGATGGATAT
                   ************************************************************

GRMZM2G157068      ATCACGCCGGAGGAACTCAGAATGGTGCAGCACACTGGGTTGAAGGGATCTATCGAGCCG
GRMZM2G053868      ATCACGCCGGAGGAACTCAGAATGGTGCAGCACACTGGGTTGAAGGGATCTATCGAGCCG
                   ************************************************************

GRMZM2G157068      CTGCTGGAGGAGGCCGACATCGACAAAGACGGCAAGATAAGCCTGTCCGAGTTCCGCAAG
GRMZM2G053868      CTGCTGGAGGAGGCCGACATCGACAAAGACGGCAAGATAAGCCTGTCCGAGTTCCGCAAG
                   ************************************************************

GRMZM2G157068      CTCCTACGGACAGCGAGCATGAGCAACGTACCCAGCCCAAGGGGGCCCCCAAACCCTCAG
GRMZM2G053868      CTCCTACGGACAGCGAGCATGAGCAACGTACCCAGCCCAAGGGGGCCCCCAAACCCTCAG
                   ************************************************************

GRMZM2G157068      GCTCTGTGA
GRMZM2G053868      GCTCTGTGA
                   *********


C. GRMZM2G456088 vs AC216235.2_FGT010

GRMZM2G456088          ATGCCGGCACCGCGGTTGGCGTTAAACCCGGCCGCCGTGCTCCACGCGGCGCTCCTCAGG
AC216235.2_FGT010      ATGCCGGCACCGCGGTTGGCGTTAAACCCGGCCGCCGTGCTCCACGCGGCGCTCCTCAGG
                       ************************************************************

GRMZM2G456088          GCCTCCTCTGCCGGTTGCCGCCTGCCTCCCCGCATCTCCTTCAACTCGCTGCTGGCGGCC
AC216235.2_FGT010      GCCTCCTCTGCCGGTTGCCGCCTGCCTCCCCGCATCTCCTTCAACTCGCTGCTGGCGGCC
                       ************************************************************

GRMZM2G456088          GCCGCGTCCTCCGCGGACACGCGCACCCGCGCTCTCGCGCTCCCGGCTCTCGCGCTCGCC
AC216235.2_FGT010      GCCGCGTCCTCCGCGGACACGCGCACCCGCGCTCTCGCGCTCCCGGCTCTCGCGCTCGCC
                       ************************************************************

GRMZM2G456088          CACGCCTCCGGCCGCGTGTCCCTCGACTCGTACGCCCTCTGCTCCGCGCTCCGCTCCGCG
AC216235.2_FGT010      CACGCCTCCGGCCGCGTGTCCCTCGACTCGTACGCCCTCTGCTCCGCGCTCCGCTCCGCG
                       ************************************************************

GRMZM2G456088          CCCTCCGCCGCGGGGACGCTGCACGCGCTGGCCGCCAAGTCCGGCTGGCTCGGCAGCGTC
AC216235.2_FGT010      CCCTCCGCCGCGGGGACGCTGCACGCGCTGGCCGCCAAGTCCGGCTGGCTCGGCAGCGTC
                       ************************************************************

GRMZM2G456088          TTCGTGTCCTGCGCGCTCGCCGCTTCCTACGGCGGGTCCGGCCGGTGCCTGGACGCCCGG
AC216235.2_FGT010      TTCGTGTCCTGCGCGCTCGCCGCTTCCTACGGCGGGTCCGGCCGGTGCCTGGACGCCCGG
                       ************************************************************

GRMZM2G456088          AGCCTGTTCGACGAAAGTCCCGCCAGGAACGGCGTCTTCGGGAACGCCGTCCTCGCCGCT
AC216235.2_FGT010      AGCCTGTTCGACGAAAGTCCCGCCAGGAACGGCGTCTTCGGGAACGCCGTCCTCGCCGCT
                       ************************************************************

GRMZM2G456088          TACGTGGGCGCGGCCGAGTGGGCTCCCGTGCTGAGGTTCGCCAGGAGGTTCTCGGAACTG
AC216235.2_FGT010      TACGTGGGCGCGGCCGAGTGGGCTCCCGTGCTGAGGTTCGCCAGGAGGTTCTCGGAACTG
                       ************************************************************

GRMZM2G456088          CGGCTGCAGGTTGACTGGTACACGATGACGGCTGTGGCGCGGGCGTGTGGCGAGGTGGCC
AC216235.2_FGT010      CGGCTGCAGGTTGACTGGTACACGATGACGGCTGTGGCGCGGGCGTGTGGCGAGGTGGCC
                       ************************************************************

GRMZM2G456088          AACGCTGATCTCGGCGTCCAGGCGCATGGGCATGCGGTCAGGAGGCTGGGAGGTGTAGAG
AC216235.2_FGT010      AACGCTGATCTCGGCGTCCAGGCGCATGGGCATGCGGTCAGGAGGCTGGGAGGTGTAGAG
                       ************************************************************

GRMZM2G456088          GTGGACGTGTTCTTGGTCAGCGCGTTCGTGGACATGTACGCCAAGTGCGGGCTTATCAGC
AC216235.2_FGT010      GTGGACGTGTTCTTGGTCAGCGCGTTCGTGGACATGTACGCCAAGTGCGGGCTTATCAGC
                       ************************************************************

GRMZM2G456088          CAAGCGGAGCGTGTGTTCCGCCTTGCGCAACAGGAGACCGGTGGCAGAGGTGACGTTGTG
AC216235.2_FGT010      CAAGCGGAGCGTGTGTTCCGCCTTGCGCAACAGGAGACCGGTGGCAGAGGTGACGTTGTG
                       ************************************************************

GRMZM2G456088          CTGTGGACGGCCATGTTGAACGCCTATGCGCGGCATGGACAGTGCAAGGAGGTTATCCGG
AC216235.2_FGT010      CTGTGGACGGCCATGTTGAACGCCTATGCGCGGCATGGACAGTGCAAGGAGGTTATCCGG
                       ************************************************************

GRMZM2G456088          CAGTATGACCTGATGCTGGCCTCTGGTGTCTATCCGGATGAATTGGCCATGTTAGCTGTA
AC216235.2_FGT010      CAGTATGACCTGATGCTGGCCTCTGGTGTCTATCCGGATGAATTGGCCATGTTAGCTGTA
                       ************************************************************

GRMZM2G456088          CTCTCAGCTTGCCAGCACGCCGGGGAGGTGGTCAAGGGGCTCAACTACTTTGAATCCATG
AC216235.2_FGT010      CTCTCAGCTTGCCAGCACGCCGGGGAGGTGGTCAAGGGGCTCAACTACTTTGAATCCATG
                       ************************************************************

GRMZM2G456088          CATGCAGATTACGGGCTGGTGCCCACACCGGAGCACTACGGTTGTGTGGTCAACATGCTG
AC216235.2_FGT010      CATGCAGATTACGGGCTGGTGCCCACACCGGAGCACTACGGTTGTGTGGTCAACATGCTG
                       ************************************************************

GRMZM2G456088          TGCCGGGCAGGGGAAGTGACCAAGGCGTGGGAGATTGCCACCAAGGACGGCTGTGATCAT
AC216235.2_FGT010      TGCCGGGCAGGGGAAGTGACCAAGGCGTGGGAGATTGCCACCAAGGACGGCTGTGATCAT
                       ************************************************************

GRMZM2G456088          GCAATCGGCGTGTCTACATGGGGGGCACTGCTCAGTGCTTGCCAGGTGCGTTTAAATGTT
AC216235.2_FGT010      GCAATCGGCGTGTCTACATGGGGGGCACTGCTCAGTGCTTGCCAGGTGCGTTTAAATGTT
                       ************************************************************

GRMZM2G456088          GAGGTCGGGAGAATGGCAGCTCAGAAGGCAATCGAATTGGACCCTACCAATGTTGGGATT
AC216235.2_FGT010      GAGGTCGGGAGAATGGCAGCTCAGAAGGCAATCGAATTGGACCCTACCAATGTTGGGATT
                       ************************************************************

GRMZM2G456088          TACATTGAGCTGTCAAATTTGTATGCAAGGGCTTGCTTGTGGGATGATATTGACCAGCTG
AC216235.2_FGT010      TACATTGAGCTGTCAAATTTGTATGCAAGGGCTTGCTTGTGGGATGATATTGACCAGCTG
                       ************************************************************

GRMZM2G456088          CGGGAGGTGATGAAGGAGAGAGGGTTGGAAAAGGATGTTGGATGTACTTGGGTTGAGCTT
AC216235.2_FGT010      CGGGAGGTGATGAAGGAGAGAGGGTTGGAAAAGGATGTTGGATGTACTTGGGTTGAGCTT
                       ************************************************************

GRMZM2G456088          GGTTCATGA
AC216235.2_FGT010      GGTTCATGA
                       *********


D. GRMZM2G157046 vs GRMZM2G053830

GRMZM2G157046      ATGGGTCTTAACTTCAGTGTACTCAACACATTCGGAGTCCCAGGGCTGAGGGGGGCGACT
GRMZM2G053830      ATGGGTCTTAACTTCAGTGTACTCAACACATTCGGAGTCCCAGGGCTGAGGGGGGCGACT
                   ************************************************************

GRMZM2G157046      ACCAAGCAGGTTTATGAGCGGCATTTCGCGAACAAGGAAACCAAGGAGTTCAAAGATTTC
GRMZM2G053830      ACCAAGCAGGTTTATGAGCGGCATTTCGCGAACAAGGAAACCAAGGAGTTCAAAGATTTC
                   ************************************************************

GRMZM2G157046      CACATTGCCTACGTCGAGTTCTGCAAGTATTTCAACACGGTGATGCCCGGTCAGGATTTT
GRMZM2G053830      CACATTGCCTACGTCGAGTTCTGCAAGTATTTCAACACGGTGATGCCCGGTCAGGATTTT
                   ************************************************************

GRMZM2G157046      GACACTCCATCTACTACGGTGATTCAGAAATTCTTTGAAGACGAGTGGAAGCCGGAGAAG
GRMZM2G053830      GACACTCCATCTACTACGGTGATTCAGAAATTCTTTGAAGACGAGTGGAAGCCGGAGAAG
                   ************************************************************

GRMZM2G157046      AACGAGGAGGAGAGGAAGAGGAAGTTCCTGGAGTTCATGAGGAAGAAGGTGAGGGAGGCC
GRMZM2G053830      AACGAGGAGGAGAGGAAGAGGAAGTTCCTGGAGTTCATGAGGAAGAAGGTGAGGGAGGCC
                   ************************************************************

GRMZM2G157046      AAGGTGGACGACAGCTTCTTCATCGCGGCGGGGCTGGCGGTGCCGGTGGCGGCCGTCATC
GRMZM2G053830      AAGGTGGACGACAGCTTCTTCATCGCGGCGGGGCTGGCGGTGCCGGTGGCGGCCGTCATC
                   ************************************************************

GRMZM2G157046      GGCAAGAGGGCCAGCGGGCAGATCCCCTACGTGAAGAGCGTGAGGCTGGACCTGGTCCCC
GRMZM2G053830      GGCAAGAGGGCCAGCGGGCAGATCCCCTACGTGAAGAGCGTGAGGCTGGACCTGGTCCCC
                   ************************************************************

GRMZM2G157046      AACGTCGTGTTCGTGCCGTTCGTGACGCTGCTCGGCATCATGGGCGCCACCGCGTGGCAG
GRMZM2G053830      AACGTCGTGTTCGTGCCGTTCGTGACGCTGCTCGGCATCATGGGCGCCACCGCGTGGCAG
                   ************************************************************

GRMZM2G157046      ATGGGCAACAAGAGCGCTGTCGCCCAGGAGGACGAGGACGCCAACGAGGAGGAGAAGAAG
GRMZM2G053830      ATGGGCAACAAGAGCGCTGTCGCCCAGGAGGACGAGGACGCCAACGAGGAGGAGAAGAAG
                   ************************************************************

GRMZM2G157046      AAGGAGACGATGAAGCGCGCGGCGGGGCAGCAGCAGCAGGAGGAGCAAAACAGGTCGCCT
GRMZM2G053830      AAGGAGACGATGAAGCGCGCGGCGGGGCAGCAGCAGCAGGAGGAGCAAAACAGGTCGCCT
                   ************************************************************

GRMZM2G157046      TGA
GRMZM2G053830      TGA
                   ***

E. GRMZM2G157026 vs GRMZM5G838961

GRMZM2G157026      ATGATGTCGTCGTCGTCGGACGCGGCAGCGGCGCTGGAGCTGCAGGAGTCCGGGTGGGAG
GRMZM5G838961      ATGATGTCGTCGTCGTCGGACGCGGCAGCGGCGCTGGAGCTGCAGGAGTCCGGGTGGGAG
                   ************************************************************

GRMZM2G157026      GAGCTGCGGCGGGAGGCGCGCAAGCTGGAGGGCGACCTCGACGTGAAGCTCTCCTCCTAC
GRMZM5G838961      GAGCTGCGGCGGGAGGCGCGCAAGCTGGAGGGCGACCTCGACGTGAAGCTCTCCTCCTAC
                   ************************************************************

GRMZM2G157026      GCGCGCCTCGCCGCGCGCTCCTCCTCCTCCGCCTCGGGCGCCGCCTCCCCCACCGCCGAC
GRMZM5G838961      GCGCGCCTCGCCGCGCGCTCCTCCTCCTCCGCCTCGGGCGCCGCCTCCCCCACCGCCGAC
                   ************************************************************

GRMZM2G157026      CGCTCCTCCTGGAAGTCCATGGAGTTCGAGATCCAGTCGCTGCTCGGCAAGCTGCAGGAC
GRMZM5G838961      CGCTCCTCCTGGAAGTCCATGGAGTTCGAGATCCAGTCGCTGCTCGGCAAGCTGCAGGAC
                   ************************************************************

GRMZM2G157026      GTCAACGACGCCATGAGCCGCTGCGCCGCCTCCAGCGCCACCACCACCTCCGTCTCCCAG
GRMZM5G838961      GTCAACGACGCCATGAGCCGCTGCGCCGCCTCCAGCGCCACCACCACCTCCGTCTCCCAG
                   ************************************************************

GRMZM2G157026      AAGCTCGCGCGCCACCGCGACATCCTCCACGAGTTCACGCAGGAGTTCAGGCGGACGAGG
GRMZM5G838961      AAGCTCGCGCGCCACCGCGACATCCTCCACGAGTTCACGCAGGAGTTCAGGCGGACGAGG
                   ************************************************************

GRMZM2G157026      GGGAACCTGAGCTCCATGAGGGAGCACGCCGATCTACTCAACTCCGTCCGAGACGACATC
GRMZM5G838961      GGGAACCTGAGCTCCATGAGGGAGCACGCCGATCTACTCAACTCCGTCCGAGACGACATC
                   ************************************************************

GRMZM2G157026      ACCGAGTCCAGGGCCTCCGGTGGCATGTCGCCAAGAGTGCATTTGCTCAGGGAACGAGCT
GRMZM5G838961      ACCGAGTCCAGGGCCTCCGGTGGCATGTCGCCAAGAGTGCATTTGCTCAGGGAACGAGCT
                   ************************************************************

GRMZM2G157026      TCCATTCATGGCAGCATCAACCAGATTGATGAGGTAATTGGCCAAGCTCAAAGCACAAGA
GRMZM5G838961      TCCATTCATGGCAGCATCAACCAGATTGATGAGGTAATTGGCCAAGCTCAAAGCACAAGA
                   ************************************************************

GRMZM2G157026      GTAGCTCTTAACAATCAGAGGGCCATGTTTGGAGACATTCAAGGGAAAGTGAAGCAGCTG
GRMZM5G838961      GTAGCTCTTAACAATCAGAGGGCCATGTTTGGAGACATTCAAGGGAAAGTGAAGCAGCTG
                   ************************************************************

GRMZM2G157026      GGTGAAAAGTTCCCGGTAATCAGAGGTCTTCTTGGTGCCATCAAGCGGAAGAAATCAAAG
GRMZM5G838961      GGTGAAAAGTTCCCGGTAATCAGAGGTCTTCTTGGTGCCATCAAGCGGAAGAAATCAAAG
                   ************************************************************

GRMZM2G157026      GACACCATAATCCTCTCGGCAGTGATCGCGGCCTGCACCATCTTCCTGATCATTTACTGG
GRMZM5G838961      GACACCATAATCCTCTCGGCAGTGATCGCGGCCTGCACCATCTTCCTGATCATTTACTGG
                   ************************************************************

GRMZM2G157026      CTTTCGAAATGA
GRMZM5G838961      CTTTCGAAATGA
                   ************


F.GRMZM2G156983 vs GRMZM2G053711

GRMZM2G156983      ATGGCGGCGCCGGCGGCCACCCGCCTCCACTCCCCGTTCCTCCTGCTTCCTTCCCCACCG
GRMZM2G053711      ATGGCGGCGCCGGCGGCCACCCGCCTCCACTCCCCGTTCCTCCTGCTTCCTTCCCCACCG
                   ************************************************************

GRMZM2G156983      CACCCCCACCCTTCACTTCGCCTCCGCTTCCTCCTGCCGTCCCCGCCGCCGCTCCGCCTC
GRMZM2G053711      CACCCCCACCCTTCACTTCGCCTCCGCTTCCTCCTGCCGTCCCCGCCGCCGCTCCGCCTC
                   ************************************************************

GRMZM2G156983      CGCCGCCACTTCCCGCTGCTGGCTGCCGCCGCCGTATCCGCCGCAGCCGGCGCCGGCGGT
GRMZM2G053711      CGCCGCCACTTCCCGCTGCTGGCTGCCGCCGCCGTATCCGCCGCAGCCGGCGCCGGCGGT
                   ************************************************************

GRMZM2G156983      GGCGGGGAGGAGGTCGCCGCTAGGAAGGACGACAAGGCCAGGCAGCTGCAGAAGCGGGTC
GRMZM2G053711      GGCGGGGAGGAGGTCGCCGCTAGGAAGGACGACAAGGCCAGGCAGCTGCAGAAGCGGGTC
                   ************************************************************

GRMZM2G156983      CTCGTGGGCGTCGCCATCGGGGTGGGCGCCGGCGGCATCGTGGTCGCCGGCGGCCGGGTG
GRMZM2G053711      CTCGTGGGCGTCGCCATCGGGGTGGGCGCCGGCGGCATCGTGGTCGCCGGCGGCCGGGTG
                   ************************************************************

GRMZM2G156983      TTCGCCGCCGCCGTCGCGGCCGCCGTTCTTGCCGGCTCCCGGGAGTACTTCGAGCTCGTC
GRMZM2G053711      TTCGCCGCCGCCGTCGCGGCCGCCGTTCTTGCCGGCTCCCGGGAGTACTTCGAGCTCGTC
                   ************************************************************

GRMZM2G156983      CGCAGCACTGTAGCCGGAGGCGGGACCCCGCCGCCGCGCTACGTGTCCCGCGTCTGTTCC
GRMZM2G053711      CGCAGCACTGTAGCCGGAGGCGGGACCCCGCCGCCGCGCTACGTGTCCCGCGTCTGTTCC
                   ************************************************************

GRMZM2G156983      GCCATCTGCGCTCTCATGCCCATCCTTACGCTGTACTATGGACGCATGGATGTTACTGTG
GRMZM2G053711      GCCATCTGCGCTCTCATGCCCATCCTTACGCTGTACTATGGACGCATGGATGTTACTGTG
                   ************************************************************

GRMZM2G156983      GCGTTTTCTGCATTCGTCATTGCAATAGCATTGCTTTTACAAAGAGGAAACCCTCGTTTT
GRMZM2G053711      GCGTTTTCTGCATTCGTCATTGCAATAGCATTGCTTTTACAAAGAGGAAACCCTCGTTTT
                   ************************************************************

GRMZM2G156983      GCTCAGCTAACTAGTTCAGTTTTCGGGTTATTTTACTGCGGTTATCTACCTTCTTTCTGG
GRMZM2G053711      GCTCAGCTAACTAGTTCAGTTTTCGGGTTATTTTACTGCGGTTATCTACCTTCTTTCTGG
                   ************************************************************

GRMZM2G156983      GTTAAGCTTCGATCCGGACTAGCTGCCCCTGCCTTAAATACAAGCATAGCATACAATTGG
GRMZM2G053711      GTTAAGCTTCGATCCGGACTAGCTGCCCCTGCCTTAAATACAAGCATAGCATACAATTGG
                   ************************************************************

GRMZM2G156983      CCAATTCTTCTTGGTGGACAAGCTCACTGGACAGTTGGACTTGTAGCAACCTTGATGGCT
GRMZM2G053711      CCAATTCTTCTTGGTGGACAAGCTCACTGGACAGTTGGACTTGTAGCAACCTTGATGGCT
                   ************************************************************

GRMZM2G156983      ATTAGTAGCATCATTGCTGCTGATACATCTGCTTTCCTTTGTGGAAGGGCATTTGGTCGT
GRMZM2G053711      ATTAGTAGCATCATTGCTGCTGATACATCTGCTTTCCTTTGTGGAAGGGCATTTGGTCGT
                   ************************************************************

GRMZM2G156983      ACCCCTTTGACTAACATAAGCCCTAAGAAGACCTTGGAGGGTGCTTTAGCTGGCCTAGCT
GRMZM2G053711      ACCCCTTTGACTAACATAAGCCCTAAGAAGACCTTGGAGGGTGCTTTAGCTGGCCTAGCT
                   ************************************************************

GRMZM2G156983      GGCTGCGTACTGACCACTGTGCTGCTGTCGACTGCCTTACGCTGGCCAAGGTCGCTTTTG
GRMZM2G053711      GGCTGCGTACTGACCACTGTGCTGCTGTCGACTGCCTTACGCTGGCCAAGGTCGCTTTTG
                   ************************************************************

GRMZM2G156983      AGTGCCACAGCTTATGGAATCCTGATCTTCCTGGGTTCGTTATTCGGGGATCTTGTTGAA
GRMZM2G053711      AGTGCCACAGCTTATGGAATCCTGATCTTCCTGGGTTCGTTATTCGGGGATCTTGTTGAA
                   ************************************************************

GRMZM2G156983      TCTCTGATCAAGCGCGACGCTGGTGTGAAGGACTCCGGATCGCTCATTCCTGGTCATGGT
GRMZM2G053711      TCTCTGATCAAGCGCGACGCTGGTGTGAAGGACTCCGGATCGCTCATTCCTGGTCATGGT
                   ************************************************************

GRMZM2G156983      GGGATTCTTGACCGAGTTGACAGCTACGTTTTCACGGGGGCACTTTGCTACTCTTTTGTC
GRMZM2G053711      GGGATTCTTGACCGAGTTGACAGCTACGTTTTCACGGGGGCACTTTGCTACTCTTTTGTC
                   ************************************************************

GRMZM2G156983      AGAGTGGCTCTACCCCTGTACGGGGTCTGA
GRMZM2G053711      AGAGTGGCTCTACCCCTGTACGGGGTCTGA
                   ******************************
